# Supplementary material for: Downregulation of miR-1388 Regulates the Expression of Antiviral Genes via Tumor Necrosis Factor Receptor (TNFR)-Associated Factor 3 Targeting Following poly(I:C) Stimulation in Silver Carp (Hypophthalmichthys molitrix)
Source: Biomolecules. 2024 Jun 14;14(6):694. doi: 10.3390/biom14060694 (PMC11201635; doi:10.3390/biom14060694)
Supplement: Supplementary file 1 [file biomolecules-14-00694-s001.zip]

Archive with 1 entries (1 files):
- biomolecules-3021611-supplementary.pdf
